# Supplementary material for: Schizophrenia-associated differential DNA methylation in brain is distributed across the genome and annotated to MAD1L1, a locus at which DNA methylation and transcription phenotypes share genetic variation with schizophrenia risk
Source: Transl Psychiatry. 2022 Aug 20;12:340. doi: 10.1038/s41398-022-02071-0 (PMC9392724; doi:10.1038/s41398-022-02071-0)
Supplement: Supplementary file 9 — Supplementary Table 3 [file 41398_2022_2071_MOESM9_ESM.xlsx]

## Sheet: ST3A Fine Mapping
RS	Chr	Base Position	A1	A2	MAF	Beta	SE	Z	Posterior Probability	Log10Bayes Factor	Joint Posterior Effect Size		Conditional Estimates of the Posterior Effect Size
											Mean	St Dev	Mean	St Dev
rs12668848	7	1981360	G	A	0.4207	0.0853517	0.009675	8.82188	0.253486	0.952924	0.0158403	0.0282237	0.0624901	0.0150777
rs58120505	7	1990232	T	C	0.4207	0.0853517	0.009675	8.82188	0.252437	0.950515	0.0152995	0.0279355	0.0606072	0.0185864
rs10650434	7	1985461	A	ACT	0.4207	-0.0853999	0.0097	-8.80412	0.217065	0.864873	-0.0132516	0.0266839	-0.0610492	0.0190332
rs13227554	7	2008585	G	C	0.4307	-0.0834903	0.0096561	-8.64638	0.0606488	0.232004	-0.00274747	0.0140853	-0.0453013	0.0366534
rs11763870	7	1987813	T	C	0.4197	-0.0835447	0.009675	-8.63511	0.053808	0.176876	-0.00298543	0.0137838	-0.055483	0.0248645
rs871925	7	2008240	G	A	0.4307	-0.0832838	0.0096561	-8.62499	0.0510848	0.153074	-0.00228111	0.0129276	-0.0446533	0.0371404
rs59574136	7	1996825	T	C	0.3936	0.0842492	0.0099341	8.48081	0.0218633	-0.228674	0.000873373	0.00829782	0.0399469	0.0398549
rs6461049	7	1977810	C	T	0.4388	-0.082089	0.0096561	-8.50125	0.0210035	-0.24648	-0.00108945	0.00811853	-0.0518697	0.0224524
rs10479762	7	2005716	T	C	0.4307	-0.0820673	0.0096561	-8.49901	0.019268	-0.284706	-0.000736513	0.00776922	-0.0382248	0.0412277
rs55689856	7	1997580	G	A	0.3936	0.0824091	0.0097489	8.45317	0.0186727	-0.298597	0.000709264	0.00761964	0.037984	0.0411516
rs11765549	7	1987676	G	T	0.3916	0.0833296	0.0099509	8.37408	0.013267	-0.449417	0.000395854	0.00579648	0.0298374	0.0406702
rs57216949	7	1990652	G	T	0.3886	0.0824091	0.0098227	8.38966	0.0129433	-0.460289	0.00045451	0.00640752	0.0351156	0.044214
rs11765550	7	1987689	G	A	0.3906	0.082317	0.0098415	8.36428	0.0124395	-0.477753	0.000363517	0.00562348	0.0292229	0.041217
rs60755037	7	1990469	G	A	0.3886	0.0820407	0.0098227	8.35215	0.0109516	-0.533732	0.000356871	0.00589943	0.0325863	0.0461269
rs56727870	7	1990305	T	C	0.3886	0.0818564	0.0098227	8.3334	0.0101206	-0.568366	0.000317629	0.00568648	0.0313844	0.0471175
rs60995052	7	1990372	G	C	0.3886	0.0818564	0.0098227	8.3334	0.010065	-0.570785	0.000315718	0.00567581	0.031368	0.0471872
rs4721282	7	1985405	A	G	0.3896	0.0816721	0.0098227	8.31463	0.00946261	-0.597851	0.000327127	0.00453378	0.0345705	0.0314396
rs60432611	7	1989994	G	C	0.3886	0.0817643	0.0098227	8.32401	0.00927486	-0.606637	0.000212869	0.00506166	0.0229512	0.0473337
rs4721295	7	1997034	T	G	0.4006	0.0809346	0.0097489	8.30192	0.00914187	-0.612967	0.000245224	0.00521852	0.0268242	0.0476022
rs4721287	7	1989028	A	C	0.3886	0.0811191	0.0098227	8.25833	0.00740971	-0.70496	0.00012214	0.00449216	0.0164838	0.0495347
rs79950306	7	1982428	C	G	0.3855	0.0813956	0.0098965	8.22469	0.00736089	-0.707852	0.000216766	0.00361943	0.0294483	0.0303132
rs4721264	7	1973362	G	A	0.3865	0.0809346	0.0098415	8.22381	0.00732675	-0.709886	0.00016895	0.00289223	0.0230593	0.0247764
rs12668156	7	1980240	G	A	0.3835	0.0813035	0.0098965	8.21537	0.00697919	-0.731144	0.000136099	0.00283638	0.0195006	0.0278405
rs2008263	7	2008700	A	G	0.3986	0.0799196	0.0097489	8.19781	0.00661273	-0.754729	9.06425e-05	0.00470342	0.0137073	0.0562027
rs11765639	7	1947103	G	A	0.3805	0.0801042	0.010098	7.93268	0.00644022	-0.766284	0.000100176	0.0017915	0.0155547	0.0160611
rs4721294	7	1996915	T	C	0.4006	0.0805656	0.0098786	8.15557	0.00620108	-0.782822	0.000124016	0.00437142	0.0199991	0.0518085
rs10224497	7	2110332	A	G	0.4347	0.0764053	0.0096011	7.95798	0.00605214	-0.793446	9.2114e-05	0.00442645	0.0152201	0.0548379
rs4719391	7	2008501	T	C	0.3986	0.0795503	0.0097489	8.15992	0.00600844	-0.796612	9.3823e-05	0.00444136	0.0156152	0.0551419
rs871924	7	2008210	A	G	0.3986	0.0794579	0.0097489	8.15045	0.00587911	-0.806118	0.000107745	0.00431392	0.0183267	0.0532121
rs1860831	7	2121296	T	C	0.4257	0.0756639	0.0096011	7.88075	0.00567397	-0.821632	8.27352e-05	0.00432693	0.0145815	0.0555722
rs3800908	7	2119802	C	T	0.4327	0.0756639	0.0096011	7.88075	0.00532915	-0.849012	7.72983e-05	0.00435171	0.0145048	0.0578297
rs11771625	7	2010766	C	T	0.3986	0.0789036	0.0097489	8.09359	0.00525083	-0.855476	5.18444e-05	0.00439277	0.00987356	0.059816
rs11773316	7	1987719	C	T	0.3876	0.0789036	0.0098227	8.03278	0.00521873	-0.858153	2.19132e-05	0.00390955	0.00419895	0.053956
rs1107591	7	2002003	G	A	0.3996	0.0789036	0.0097489	8.09359	0.00516922	-0.862315	9.77342e-05	0.0041833	0.018907	0.0550436
rs12670737	7	2007195	C	T	0.3986	0.0784414	0.0097489	8.04618	0.00506581	-0.871136	8.21168e-05	0.00412945	0.01621	0.0557202
rs12666575	7	1964786	C	T	0.3886	0.0787188	0.0098227	8.01396	0.00506503	-0.871203	5.90199e-05	0.00164779	0.0116524	0.0200245
rs4719431	7	2100677	T	C	0.4327	0.075293	0.0096011	7.84212	0.0050414	-0.873244	7.0224e-05	0.00431689	0.0139295	0.0591899
rs11766575	7	1966112	T	C	0.3916	0.0785339	0.0098227	7.99514	0.00496512	-0.879899	5.46934e-05	0.0015841	0.0110155	0.0196128
rs58227534	7	2006693	A	G	0.3986	0.0782565	0.0097489	8.02721	0.00476824	-0.897557	7.49071e-05	0.00408156	0.0157096	0.0569926
rs1107592	7	2001797	A	G	0.4006	0.0782565	0.0097489	8.02721	0.00474139	-0.900021	8.41141e-05	0.00409708	0.0177404	0.0568076
rs7792631	7	1943144	C	T	0.3725	0.0791808	0.010118	7.82574	0.00467099	-0.906549	3.46014e-05	0.00128679	0.00740774	0.0173169
rs10950473	7	1959818	G	A	0.3886	0.077979	0.0098773	7.89477	0.00448368	-0.924404	3.10926e-05	0.00131567	0.00693461	0.0183899
rs12154473	7	1942546	A	G	0.4116	-0.0795737	0.0098227	-8.101	0.00204439	-1.26654	-5.35709e-05	0.00169003	-0.0262039	0.0266806
Chr, chromosome; A1, allele 1; A2, allele 2; MAF, minor allele frequency; SE, standard error; St Dev, standard deviation

## Sheet: ST3B COLOC (GWAS tQTL)
Gene	ENST Transcript ID		Colocalization SNP				Schizophrenia GWAS (Pardiñas et al 2018)		tQTL (Wang et al, 2018)
		N SNPs	RS ID	Base Position	Posterior Probability	Allele	𝛃	P	𝛃	P
MAD1L1	ENST00000450235	26	rs4721282	1985405	0.74	A	0.0816721	8.91e-17	0.166814	2.22024e-09
MAD1L1	ENST00000437877	8	rs58120505	1990232	0.95	T	0.0853517	1.15e-18	0.133747	1.22929e-07
MRM2	ENST00000486040	33	rs4721282	1985405	0.29	A	0.0816721	8.91e-17	-0.267613	2.34927e-29

## Sheet: ST3C MOLOC (GWAS tQTL mQTL)
ENST Transcript ID	CpG				Colocalization SNP					Schizophrenia GWAS (Pardiñas et al 2018)		tQTL (Wang et al, 2018)		mQTL (Jaffe et al, 2016)
	Site ID	N SNPs	Region Start	Region Stop	RS ID	Base Position	Posterior Probability	Allele	Figure 3	𝛃	P	𝛃	P	𝛃	P
ENST00000437877	cg15574437	3	1963097	1999960	rs58120505	1990232	1	T	0	0.0853517	1.15e-18	0.133747	1.22929e-07	0.207199	9.5378e-45
ENST00000437877	cg22340370	3	1963407	1999960	rs58120505	1990232	1	T	0	0.0853517	1.15e-18	0.133747	1.22929e-07	-0.00911055	6.46819e-10
ENST00000437877	cg11496291	4	1973361	2003555	rs58120505	1990232	1	T	0	0.0853517	1.15e-18	0.133747	1.22929e-07	-0.00831714	8.74734e-09
ENST00000437877	cg23048001	5	1973361	2005717	rs58120505	1990232	1	T	0	0.0853517	1.15e-18	0.133747	1.22929e-07	-0.020454	1.89163e-23
ENST00000437877	cg05342467	4	1970635	2008772	rs58120505	1990232	1	T	0	0.0853517	1.15e-18	0.133747	1.22929e-07	-0.0107583	4.25518e-06
ENST00000437877	cg21782813	8	1973361	2010220	rs58120505	1990232	1	T	0	0.0853517	1.15e-18	0.133747	1.22929e-07	-0.0467972	8.4824e-39
ENST00000437877	cg24505167	2	1855826	1893301	rs6978209	1891908	0.99	G	0	0.0556239	1.15e-08	0.134222	9.81465e-08	0.0136713	1.37358e-06
ENST00000437877	cg12003990	2	1819422	1857055	rs10263703	1855993	0.98	G	0	0.0642885	9.42e-11	0.141307	2.6327e-09	-0.00777016	3.70876e-05
ENST00000437877	cg13447684	8	1836866	1876096	rs10263703	1855993	0.98	G	0	0.0642885	9.42e-11	0.141307	2.6327e-09	-0.00522328	5.43825e-06
ENST00000437877	cg23372092	2	1966111	1993231	rs58120505	1990232	0.98	T	0	0.0853517	1.15e-18	0.133747	1.22929e-07	0.00599037	4.72079e-05
ENST00000437877	cg05434287	8	1973361	2010220	rs58120505	1990232	0.98	T	0	0.0853517	1.15e-18	0.133747	1.22929e-07	-0.0144655	1.07539e-10
ENST00000437877	cg18279126	6	1982427	2013904	rs58120505	1990232	0.98	T	0	0.0853517	1.15e-18	0.133747	1.22929e-07	-0.00707367	5.03897e-06
ENST00000437877	cg09118048	4	2001796	2011909	rs13227554	2008585	0.98	G	0	-0.0834903	5.3e-18	-0.123351	8.57719e-07	-0.00497209	3.37927e-05
ENST00000437877	cg09831614	12	1837131	1876762	rs11762834	1856005	0.97	C	1	0.0658814	4.66e-11	0.138651	1.58818e-08	-0.0100095	1.98029e-11
ENST00000437877	cg07027305	3	2001796	2040110	rs4719391	2008501	0.97	T	0	0.0795503	3.34e-16	0.117072	4.09981e-06	-0.0188382	4.83464e-05
ENST00000437877	cg25744355	8	1829836	1866831	rs4236274	1856777	0.96	A	0	0.0640071	1.14e-10	0.144433	1.83203e-09	-0.0149619	2.63974e-05
ENST00000437877	cg02474109	11	1852928	1891909	rs12534679	1887109	0.96	G	1	0.0717624	9.29e-14	0.133366	1.95133e-08	0.0162768	9.8598e-15
ENST00000437877	cg17797898	23	1891393	1931131	rs10243920	1910749	0.96	G	1	0.0700856	3.55e-13	0.154936	3.0058e-10	-0.00806373	8.5369e-19
ENST00000437877	cg17404289	12	1902681	1940115	rs4721185	1911473	0.96	T	1	0.0699924	5.05e-13	0.15398	3.42124e-10	0.0108217	8.39469e-06
ENST00000437877	cg19624444	6	1989027	2028590	rs13227554	2008585	0.96	G	0	-0.0834903	5.3e-18	-0.123351	8.57719e-07	-0.0405928	4.54889e-53
ENST00000437877	cg15089567	23	1899018	1937228	rs12699453	1913420	0.95	C	1	0.0701788	2.97e-13	0.157145	1.68743e-10	-0.0106623	5.16309e-06
ENST00000437877	cg17551891	25	1902633	1940115	rs4721185	1911473	0.95	T	1	0.0699924	5.05e-13	0.15398	3.42124e-10	0.0477958	3.79603e-23
ENST00000437877	cg22573590	9	1819354	1856738	rs13233509	1839329	0.94	G	0	0.0637257	1.94e-10	0.136973	5.56126e-08	-0.00919789	6.77969e-07
ENST00000437877	cg00815484	10	1819354	1856738	rs13233509	1839329	0.94	G	1	0.0637257	1.94e-10	0.136973	5.56126e-08	-0.00898839	1.12085e-07
ENST00000437877	cg05279229	12	1836866	1876096	rs11762834	1856005	0.94	C	1	0.0658814	4.66e-11	0.138651	1.58818e-08	-0.0123482	2.99443e-10
ENST00000437877	cg04970839	23	1884058	1921252	rs12699449	1911591	0.94	G	1	0.07139	1.41e-13	0.154947	3.17036e-10	0.0105907	7.72902e-10
ENST00000437877	cg07610468	22	1891393	1929318	rs12699449	1911591	0.94	G	1	0.07139	1.41e-13	0.154947	3.17036e-10	-0.0128718	2.90111e-12
ENST00000437877	cg12536747	16	1893299	1924722	rs12699449	1911591	0.94	G	1	0.07139	1.41e-13	0.154947	3.17036e-10	-0.00522664	4.67411e-05
ENST00000437877	cg23873406	23	1899018	1937228	rs4721185	1911473	0.94	T	1	0.0699924	5.05e-13	0.15398	3.42124e-10	-0.010025	1.34333e-08
ENST00000437877	cg17309904	19	1902681	1940115	rs4721185	1911473	0.94	T	1	0.0699924	5.05e-13	0.15398	3.42124e-10	0.0120939	1.21976e-09
ENST00000437877	cg12073833	9	1905791	1944432	rs12154473	1942546	0.94	A	0	-0.0795737	5.46e-16	-0.137904	8.70215e-08	-0.00972822	6.30424e-08
ENST00000437877	cg12253851	5	1914129	1938271	rs13244345	1933368	0.94	A	0	0.0693395	1.39e-12	0.146085	7.53563e-09	0.00741124	0.000198525
ENST00000437877	cg02421172	4	1879304	1919037	rs6967442	1886454	0.93	A	0	0.0726927	4.53e-14	0.138838	5.90455e-09	0.0114676	0.000265364
ENST00000437877	cg13165778	22	1893051	1931131	rs6950330	1913970	0.93	T	1	0.0702721	3.05e-13	0.148818	1.26543e-09	0.0996816	8.68737e-116
ENST00000437877	cg10028823	22	1893051	1931131	rs6950330	1913970	0.93	T	1	0.0702721	3.05e-13	0.148818	1.26543e-09	0.0832734	7.15532e-93
ENST00000437877	cg17542346	22	1893299	1931131	rs6950330	1913970	0.93	T	1	0.0702721	3.05e-13	0.148818	1.26543e-09	0.0948236	3.99763e-80
ENST00000437877	cg26811313	22	1902681	1940115	rs4721185	1911473	0.93	T	1	0.0699924	5.05e-13	0.15398	3.42124e-10	0.0276324	5.45728e-13
ENST00000437877	cg08712631	25	1902633	1940115	rs4721185	1911473	0.93	T	1	0.0699924	5.05e-13	0.15398	3.42124e-10	0.0414533	1.40141e-18
ENST00000437877	cg00106254	14	1884071	1921252	rs6967442	1886454	0.92	A	1	0.0726927	4.53e-14	0.138838	5.90455e-09	0.0155567	1.25196e-16
ENST00000437877	cg04342202	6	1902681	1939790	rs4721185	1911473	0.92	T	0	0.0699924	5.05e-13	0.15398	3.42124e-10	0.00879138	0.000263276
ENST00000437877	cg00589581	6	1828455	1853676	rs13233509	1839329	0.91	G	0	0.0637257	1.94e-10	0.136973	5.56126e-08	0.00573363	0.000178798
ENST00000437877	cg08551333	12	1834627	1874234	rs11762834	1856005	0.91	C	1	0.0658814	4.66e-11	0.138651	1.58818e-08	-0.00812031	1.99704e-09
ENST00000437877	cg17667912	23	1887847	1927206	rs4721185	1911473	0.91	T	1	0.0699924	5.05e-13	0.15398	3.42124e-10	0.0147296	4.35738e-18
ENST00000437877	cg01301117	20	1894494	1933369	rs4721185	1911473	0.91	T	1	0.0699924	5.05e-13	0.15398	3.42124e-10	0.0113561	3.31075e-11
ENST00000437877	cg08061076	20	1884058	1919037	rs4721185	1911473	0.9	T	1	0.0699924	5.05e-13	0.15398	3.42124e-10	0.00907983	3.79411e-09
ENST00000437877	cg03354898	23	1891393	1929318	rs6950330	1913970	0.9	T	1	0.0702721	3.05e-13	0.148818	1.26543e-09	0.0123979	4.45893e-25
ENST00000437877	cg11050988	22	1893051	1931131	rs10227517	1910656	0.9	A	1	0.0704585	2.59e-13	0.146536	2.21132e-09	0.110463	5.99522e-105
ENST00000437877	cg23667108	21	1894494	1933369	rs4721185	1911473	0.9	T	1	0.0699924	5.05e-13	0.15398	3.42124e-10	0.0119942	5.15334e-13
ENST00000437877	cg15997393	10	1902681	1939790	rs4721185	1911473	0.9	T	1	0.0699924	5.05e-13	0.15398	3.42124e-10	0.0078086	0.000190208
ENST00000437877	cg12550600	2	1914260	1943145	rs12536062	1919036	0.9	G	0	0.0642885	8.3e-11	0.12042	3.01834e-06	-0.00603106	0.000217231
ENST00000437877	cg27530443	6	1920338	1953444	rs10950456	1940114	0.89	G	0	-0.0723127	1.46e-13	-0.142997	1.65217e-08	-0.00630546	0.000393344
ENST00000437877	cg21155852	6	1989993	2028996	rs58120505	1990232	0.89	T	0	0.0853517	1.15e-18	0.133747	1.22929e-07	0.0101524	1.35195e-08
ENST00000437877	cg22365446	2	1825623	1856778	rs4236274	1856777	0.88	A	0	0.0640071	1.14e-10	0.144433	1.83203e-09	0.00688083	0.000485062
ENST00000437877	cg10360139	12	1827279	1866460	rs10263703	1855993	0.88	G	1	0.0642885	9.42e-11	0.141307	2.6327e-09	0.0242994	2.28011e-08
ENST00000437877	cg02272667	6	1866458	1902864	rs6967442	1886454	0.88	A	0	0.0726927	4.53e-14	0.138838	5.90455e-09	-0.00519071	0.000136778
ENST00000437877	cg03634735	2	1933367	1966113	rs13244345	1933368	0.88	A	0	0.0693395	1.39e-12	0.146085	7.53563e-09	-0.00577672	0.00051255
ENST00000437877	cg19487819	4	1866458	1903231	rs12534679	1887109	0.85	G	0	0.0717624	9.29e-14	0.133366	1.95133e-08	-0.00315575	0.000379118
ENST00000437877	cg00671126	12	1827279	1865074	rs11762834	1856005	0.84	C	1	0.0658814	4.66e-11	0.138651	1.58818e-08	-0.00796609	3.21145e-06
ENST00000437877	cg10571824	7	1905524	1929318	rs4721185	1911473	0.84	T	0	0.0699924	5.05e-13	0.15398	3.42124e-10	0.00411755	0.000717894
ENST00000437877	cg25193073	3	1909119	1937228	rs4421257	1915516	0.84	T	0	0.0662558	1.16e-11	0.128197	2.65856e-07	-0.00463162	0.000726629
ENST00000437877	cg17593934	7	1911172	1950342	rs12699453	1913420	0.84	C	0	0.0701788	2.97e-13	0.157145	1.68743e-10	-0.00453965	0.000610096
ENST00000437877	cg21728101	2	1920338	1959526	rs10950456	1940114	0.84	G	0	-0.0723127	1.46e-13	-0.142997	1.65217e-08	0.0146492	1.1915e-10
ENST00000437877	cg26204448	3	1907705	1941886	rs4721185	1911473	0.83	T	0	0.0699924	5.05e-13	0.15398	3.42124e-10	0.00991034	0.000785679
ENST00000437877	cg19601293	4	1970635	2008772	rs58120505	1990232	0.79	T	0	0.0853517	1.15e-18	0.133747	1.22929e-07	-0.00476795	0.000447177
ENST00000437877	cg06950937	8	1917917	1956230	rs10950456	1940114	0.76	G	0	-0.0723127	1.46e-13	-0.142997	1.65217e-08	0.129894	4.3893e-22
ENST00000437877	cg02951883	5	1992175	2028996	rs4719391	2008501	0.73	T	0	0.0795503	3.34e-16	0.117072	4.09981e-06	0.0119421	1.87547e-16
ENST00000437877	cg27286614	5	1992175	2030511	rs4719391	2008501	0.73	T	0	0.0795503	3.34e-16	0.117072	4.09981e-06	0.200252	1.5937e-53
ENST00000437877	cg24189917	10	1911472	1950089	rs12699453	1913420	0.59	C	0	0.0701788	2.97e-13	0.157145	1.68743e-10	-0.0111673	3.80549e-09
ENST00000437877	cg15945262	12	1822315	1860378	rs4719311	1842177	0.58	C	0	0.0654131	5.96e-11	0.126975	6.61784e-07	0.0220397	7.25906e-29
ENST00000437877	cg18227995	12	1822546	1860573	rs4719311	1842177	0.58	C	0	0.0654131	5.96e-11	0.126975	6.61784e-07	0.0222865	2.47224e-32
ENST00000437877	cg24813613	12	1822546	1860573	rs4719311	1842177	0.58	C	0	0.0654131	5.96e-11	0.126975	6.61784e-07	0.0164854	2.45359e-38
ENST00000437877	cg17766055	12	1827433	1867344	rs4719311	1842177	0.53	C	0	0.0654131	5.96e-11	0.126975	6.61784e-07	0.0110048	1.75535e-16
ENST00000437877	cg26580761	12	1834627	1874234	rs7810038	1854480	0.22	T	0	0.0634442	3.39e-10	0.12148	1.25999e-06	-0.0366715	1.19102e-45
ENST00000437877	cg27212520	11	1852928	1892516	rs10950422	1886941	0.17	T	0	0.0723207	6.25e-14	0.134019	1.83512e-08	0.0129581	2.25953e-10
ENST00000437877	cg25011577	12	1826758	1866460	rs4721121	1852929	0.13	T	0	0.0630687	4.22e-10	0.118101	3.63172e-06	-0.012058	5.47653e-18
ENST00000437877	cg23378565	8	1977418	2013904	rs4719391	2008501	0.13	T	0	0.0795503	3.34e-16	0.117072	4.09981e-06	-0.0125004	1.49562e-18
ENST00000437877	cg11131117	12	1832495	1871823	rs4721121	1852929	0.097	T	0	0.0630687	4.22e-10	0.118101	3.63172e-06	0.024969	4.59064e-16
ENST00000437877	cg11601967	12	1826758	1866460	rs4721121	1852929	0.084	T	0	0.0630687	4.22e-10	0.118101	3.63172e-06	-0.0335973	7.45717e-51
ENST00000437877	cg21178979	12	1830431	1869844	rs4721121	1852929	0.084	T	0	0.0630687	4.22e-10	0.118101	3.63172e-06	-0.032344	1.06103e-26
ENST00000437877	cg14004847	13	1870991	1910657	rs6967442	1886454	0.058	A	0	0.0726927	4.53e-14	0.138838	5.90455e-09	0.0217938	1.48482e-09
ENST00000437877	cg02311337	24	1896351	1934477	rs4721190	1915096	0.049	G	0	0.0699924	4.54e-13	0.125433	4.02127e-07	0.037612	5.49221e-23
ENST00000437877	cg12395958	12	1913969	1953358	rs10950448	1926856	0.00068	G	0	0.0643823	5.14e-11	0.124558	1.38306e-06	0.0187156	2.10668e-19
ENST00000437877	cg01886004	6	1865072	1903868	rs10257349	1897864	0.00028	A	0	0.0537303	4.49e-08	0.143203	1.15273e-08	-0.0142566	3.68643e-16
ENST00000437877	cg16178271	23	1889186	1928610	rs12536062	1919036	0.00014	G	0	0.0642885	8.3e-11	0.12042	3.01834e-06	0.220338	9.86417e-83
ENST00000437877	cg17329602	23	1889574	1929216	rs10257349	1897864	3.7e-05	A	0	0.0537303	4.49e-08	0.143203	1.15273e-08	-0.0897917	8.88932e-21
ENST00000437877	cg04267008	24	1885483	1921252	rs10257349	1897864	3.2e-05	A	0	0.0537303	4.49e-08	0.143203	1.15273e-08	0.0614021	1.08404e-36
ENST00000450235	cg07610468	3	1891393	1929318	rs13224989	1914130	1	C	0	0.0676586	4.26e-12	0.135202	9.61741e-07	-0.0134116	1.18007e-09
ENST00000450235	cg13165778	3	1893051	1931131	rs13224989	1914130	1	C	0	0.0676586	4.26e-12	0.135202	9.61741e-07	0.0875535	3.68327e-37
ENST00000450235	cg10028823	3	1893051	1931131	rs13224989	1914130	1	C	0	0.0676586	4.26e-12	0.135202	9.61741e-07	0.072365	8.46101e-33
ENST00000450235	cg11050988	3	1893051	1931131	rs13224989	1914130	1	C	0	0.0676586	4.26e-12	0.135202	9.61741e-07	0.0972216	5.29224e-35
ENST00000450235	cg17542346	3	1893299	1931131	rs13224989	1914130	1	C	0	0.0676586	4.26e-12	0.135202	9.61741e-07	0.0842093	4.3653e-32
ENST00000450235	cg02311337	3	1896351	1934477	rs13224989	1914130	1	C	0	0.0676586	4.26e-12	0.135202	9.61741e-07	0.0333259	1.10722e-20
ENST00000450235	cg12073833	5	1905791	1944432	rs12154473	1942546	1	A	0	-0.0795737	5.46e-16	-0.143019	3.46784e-07	-0.00972822	6.30424e-08
ENST00000450235	cg24189917	2	1911472	1950089	rs12154473	1942546	1	A	0	-0.0795737	5.46e-16	-0.143019	3.46784e-07	-0.00938431	4.7509e-06
ENST00000450235	cg06950937	10	1917917	1956230	rs12154473	1942546	1	A	1	-0.0795737	5.46e-16	-0.143019	3.46784e-07	0.106719	1.02856e-14
ENST00000450235	cg21728101	5	1920338	1959526	rs12154473	1942546	1	A	0	-0.0795737	5.46e-16	-0.143019	3.46784e-07	0.0130007	1.15914e-08
ENST00000450235	cg13290180	4	2023840	2062169	rs4721347	2053250	1	G	0	0.0598714	5.03e-09	0.159798	3.07152e-08	0.131087	7.85029e-13
ENST00000450235	cg15945262	4	1822315	1860378	rs4256490	1851128	0.99	G	0	0.0636319	2.96e-10	0.132546	3.60913e-06	0.0191168	1.0882e-16
ENST00000450235	cg18227995	4	1822546	1860573	rs4601204	1851289	0.99	C	0	0.0639133	2.56e-10	0.133628	3.00541e-06	0.0229587	6.57496e-27
ENST00000450235	cg24813613	4	1822546	1860573	rs4601204	1851289	0.99	C	0	0.0639133	2.56e-10	0.133628	3.00541e-06	0.0155398	2.3617e-25
ENST00000450235	cg24505167	2	1855826	1893301	rs6978209	1891908	0.99	G	0	0.0556239	1.15e-08	0.149997	4.40126e-08	0.0136713	1.37358e-06
ENST00000450235	cg23873406	3	1899018	1937228	rs13224989	1914130	0.99	C	0	0.0676586	4.26e-12	0.135202	9.61741e-07	-0.0104009	6.90584e-07
ENST00000450235	cg15089567	3	1899018	1937228	rs13224989	1914130	0.99	C	0	0.0676586	4.26e-12	0.135202	9.61741e-07	-0.0124783	5.38746e-06
ENST00000450235	cg26811313	3	1902681	1940115	rs13224989	1914130	0.99	C	0	0.0676586	4.26e-12	0.135202	9.61741e-07	0.0222828	1.63366e-06
ENST00000450235	cg08712631	4	1902633	1940115	rs13224989	1914130	0.99	C	0	0.0676586	4.26e-12	0.135202	9.61741e-07	0.0346533	2.1225e-09
ENST00000450235	cg17551891	4	1902633	1940115	rs13224989	1914130	0.99	C	0	0.0676586	4.26e-12	0.135202	9.61741e-07	0.0409889	7.03503e-12
ENST00000450235	cg05533001	3	1960249	1983143	rs79950306	1982428	0.99	C	0	0.0813956	1.93e-16	0.141981	4.63297e-07	-0.0120592	1.35574e-08
ENST00000450235	cg06100570	2	2020125	2056621	rs59619245	2028995	0.99	C	0	0.0718554	2.6e-13	0.138742	9.02478e-07	-0.0141474	2.36457e-06
ENST00000450235	cg04486919	4	2064001	2096834	rs11771283	2071549	0.99	T	0	0.0742722	7.74e-14	0.140413	2.93428e-07	0.00620249	3.63548e-06
ENST00000450235	cg12495649	9	2061439	2100356	rs11771283	2071549	0.99	T	0	0.0742722	7.74e-14	0.140413	2.93428e-07	-0.0130773	1.19016e-07
ENST00000450235	cg18265118	8	2092193	2116704	rs4721411	2113436	0.99	C	0	0.0735292	6.26e-14	0.152349	3.37218e-08	-0.0242859	6.684e-06
ENST00000450235	cg16012294	16	2092193	2131816	rs4721411	2113436	0.99	C	1	0.0735292	6.26e-14	0.152349	3.37218e-08	0.0516814	9.87945e-40
ENST00000450235	cg00815484	5	1819354	1856738	rs10950400	1842834	0.98	C	0	0.0614713	1.18e-09	0.135054	2.49982e-06	-0.0107472	1.0059e-07
ENST00000450235	cg04970839	4	1884058	1921252	rs34145223	1886601	0.98	G	0	0.0694328	1.27e-12	0.127958	3.6445e-06	0.0113364	1.77495e-07
ENST00000450235	cg16178271	4	1889186	1928610	rs13224989	1914130	0.98	C	0	0.0676586	4.26e-12	0.135202	9.61741e-07	0.196323	2.86097e-67
ENST00000450235	cg03354898	4	1891393	1929318	rs13224989	1914130	0.98	C	0	0.0676586	4.26e-12	0.135202	9.61741e-07	0.010415	3.60271e-12
ENST00000450235	cg17797898	4	1891393	1931131	rs13224989	1914130	0.98	C	0	0.0676586	4.26e-12	0.135202	9.61741e-07	-0.00613362	5.09987e-08
ENST00000450235	cg15896696	3	2002812	2039794	rs57460298	2002813	0.98	C	0	-0.0564222	1.11e-08	-0.153223	1.07296e-07	-0.0148353	5.67689e-05
ENST00000450235	cg25011577	5	1826758	1866460	rs10950407	1856030	0.97	T	0	0.0638195	3.34e-10	0.136222	2.025e-06	-0.0119941	3.2954e-13
ENST00000450235	cg13470333	3	1859034	1887662	rs6949794	1869091	0.97	G	0	0.0681258	1.4e-11	0.177664	3.55056e-10	-0.00225001	5.50069e-05
ENST00000450235	cg08061076	4	1884058	1919037	rs13224989	1914130	0.97	C	0	0.0676586	4.26e-12	0.135202	9.61741e-07	0.0107369	3.27652e-09
ENST00000450235	cg16026522	7	2078812	2117552	rs3800902	2104743	0.97	C	0	0.0711106	3.31e-13	0.141296	4.50727e-07	-0.0106455	2.82242e-05
ENST00000450235	cg14159036	7	2080233	2117552	rs3800902	2104743	0.97	C	0	0.0711106	3.31e-13	0.141296	4.50727e-07	-0.0106899	2.8898e-05
ENST00000450235	cg22573590	5	1819354	1856738	rs10950400	1842834	0.96	C	0	0.0614713	1.18e-09	0.135054	2.49982e-06	-0.0098477	8.95372e-06
ENST00000450235	cg11601967	5	1826758	1866460	rs4601204	1851289	0.96	C	0	0.0639133	2.56e-10	0.133628	3.00541e-06	-0.0347324	4.10641e-35
ENST00000450235	cg00671126	5	1827279	1865074	rs10950407	1856030	0.96	T	0	0.0638195	3.34e-10	0.136222	2.025e-06	-0.00958195	1.69658e-06
ENST00000450235	cg17766055	5	1827433	1867344	rs4256490	1851128	0.96	G	0	0.0636319	2.96e-10	0.132546	3.60913e-06	0.015028	1.75591e-26
ENST00000450235	cg19487819	10	1866458	1903231	rs6949794	1869091	0.96	G	1	0.0681258	1.4e-11	0.177664	3.55056e-10	-0.00426655	3.85875e-06
ENST00000450235	cg24295561	3	2010765	2047038	rs11771625	2010766	0.96	C	0	0.0789036	5.75e-16	0.127712	4.06438e-06	0.0108426	8.35595e-05
ENST00000450235	cg02743256	3	2050493	2087881	rs11771283	2071549	0.96	T	0	0.0742722	7.74e-14	0.140413	2.93428e-07	-0.00964069	9.41596e-05
ENST00000450235	cg07143303	10	2092193	2124166	rs4721411	2113436	0.96	C	1	0.0735292	6.26e-14	0.152349	3.37218e-08	0.0123521	1.18483e-06
ENST00000450235	cg05279229	9	1836866	1876096	rs6949794	1869091	0.95	G	0	0.0681258	1.4e-11	0.177664	3.55056e-10	-0.0130982	7.49681e-09
ENST00000450235	cg12550600	2	1914260	1943145	rs7792631	1943144	0.95	C	0	0.0791808	4.96e-15	0.134208	3.76104e-06	-0.0056406	0.000158827
ENST00000450235	cg07147130	2	1927194	1964787	rs1113737	1953443	0.95	G	0	-0.0603128	6.55e-09	-0.151808	6.82889e-07	0.0121296	8.65956e-05
ENST00000450235	cg19624444	20	1989027	2028590	rs2008263	2008700	0.95	A	1	0.0799196	2.53e-16	0.146242	1.39984e-07	0.0388008	1.7921e-46
ENST00000450235	cg08607108	5	2050668	2087881	rs73048919	2064002	0.95	C	0	0.0698991	1.44e-12	0.144912	2.87362e-07	-0.0203431	1.14846e-12
ENST00000450235	cg02474109	13	1852928	1891909	rs6949794	1869091	0.94	G	1	0.0681258	1.4e-11	0.177664	3.55056e-10	0.0218115	4.11699e-25
ENST00000450235	cg12253851	4	1914129	1938271	rs12699483	1935988	0.94	C	0	0.0719485	7.17e-13	0.1351	2.43286e-06	0.00804735	0.000122369
ENST00000450235	cg08210507	3	2050493	2087881	rs73048919	2064002	0.94	C	0	0.0698991	1.44e-12	0.144912	2.87362e-07	-0.0118859	2.98758e-06
ENST00000450235	cg02471771	16	2092193	2131816	rs4721411	2113436	0.94	C	1	0.0735292	6.26e-14	0.152349	3.37218e-08	0.0120531	3.37794e-10
ENST00000450235	cg11131117	6	1832495	1871823	rs4256490	1851128	0.93	G	0	0.0636319	2.96e-10	0.132546	3.60913e-06	0.0227407	7.93393e-10
ENST00000450235	cg02421172	5	1879304	1919037	rs34145223	1886601	0.93	G	0	0.0694328	1.27e-12	0.127958	3.6445e-06	0.0140679	0.000128962
ENST00000450235	cg23372092	13	1966111	1993231	rs4721282	1985405	0.93	A	1	0.0816721	8.91e-17	0.166814	2.22024e-09	0.00595288	1.38762e-05
ENST00000450235	cg09118048	5	2001796	2011909	rs2008263	2008700	0.93	A	0	0.0799196	2.53e-16	0.146242	1.39984e-07	0.00449942	0.000175605
ENST00000450235	cg04258173	7	2075527	2112367	rs3800902	2104743	0.93	C	0	0.0711106	3.31e-13	0.141296	4.50727e-07	-0.00691544	0.000179825
ENST00000450235	cg00963171	3	2093113	2131521	rs4721411	2113436	0.93	C	0	0.0735292	6.26e-14	0.152349	3.37218e-08	0.00778455	0.000204012
ENST00000450235	cg12395958	9	1913969	1953358	rs11765639	1947103	0.92	G	0	0.0801042	2.08e-15	0.14356	6.3329e-07	0.0186651	1.06667e-17
ENST00000450235	cg23378565	27	1977418	2013904	rs4721282	1985405	0.92	A	1	0.0816721	8.91e-17	0.166814	2.22024e-09	-0.012265	3.51455e-18
ENST00000450235	cg19736994	8	2075527	2113437	rs4721411	2113436	0.92	C	0	0.0735292	6.26e-14	0.152349	3.37218e-08	-0.00926545	6.06902e-05
ENST00000450235	cg05095590	8	2080233	2118756	rs4721411	2113436	0.92	C	0	0.0735292	6.26e-14	0.152349	3.37218e-08	-0.0315948	4.30643e-12
ENST00000450235	cg23667108	3	1894494	1933369	rs13224989	1914130	0.91	C	0	0.0676586	4.26e-12	0.135202	9.61741e-07	0.00751483	0.000221888
ENST00000450235	cg21155852	20	1989993	2028996	rs2008263	2008700	0.91	A	1	0.0799196	2.53e-16	0.146242	1.39984e-07	0.0108424	1.55861e-10
ENST00000450235	cg10360139	5	1827279	1866460	rs10950400	1842834	0.9	C	0	0.0614713	1.18e-09	0.135054	2.49982e-06	0.0380197	1.81029e-14
ENST00000450235	cg03634735	2	1933367	1966113	rs11766575	1966112	0.9	T	0	0.0785339	1.29e-15	0.144282	2.72144e-07	-0.00594861	0.000391749
ENST00000450235	cg18279126	22	1982427	2013904	rs4721282	1985405	0.9	A	1	0.0816721	8.91e-17	0.166814	2.22024e-09	-0.00651132	6.76635e-06
ENST00000450235	cg10950524	8	2080233	2118756	rs3800902	2104743	0.9	C	0	0.0711106	3.31e-13	0.141296	4.50727e-07	-0.0205203	7.00981e-16
ENST00000450235	cg12964697	8	2081122	2120353	rs3800902	2104743	0.9	C	0	0.0711106	3.31e-13	0.141296	4.50727e-07	0.0238005	6.8589e-14
ENST00000450235	cg18319104	8	2081122	2120353	rs3800902	2104743	0.9	C	0	0.0711106	3.31e-13	0.141296	4.50727e-07	0.0691297	8.47118e-29
ENST00000450235	cg20308403	9	2061439	2100356	rs11771283	2071549	0.89	T	0	0.0742722	7.74e-14	0.140413	2.93428e-07	-0.0227732	2.02459e-10
ENST00000450235	cg16744186	8	2080233	2118756	rs3778965	2098661	0.89	G	0	0.0704585	5.07e-13	0.140923	4.88704e-07	-0.0173491	6.95065e-12
ENST00000450235	cg08972190	8	2080233	2118756	rs3800902	2104743	0.89	C	0	0.0711106	3.31e-13	0.141296	4.50727e-07	-0.0174396	2.53159e-13
ENST00000450235	cg07027305	10	2001796	2040110	rs4719391	2008501	0.88	T	1	0.0795503	3.34e-16	0.147257	9.76506e-08	-0.0188382	4.83464e-05
ENST00000450235	cg25193073	3	1909119	1937228	rs12699483	1935988	0.87	C	0	0.0719485	7.17e-13	0.1351	2.43286e-06	-0.00647348	0.000476841
ENST00000450235	cg19266014	11	2125359	2162604	rs2398705	2125360	0.87	G	1	0.0717624	2.67e-13	0.141885	4.23254e-07	0.0130998	0.00013669
ENST00000450235	cg27530443	7	1920338	1953444	rs11765639	1947103	0.86	G	0	0.0801042	2.08e-15	0.14356	6.3329e-07	0.00753329	0.000400245
ENST00000450235	cg11635101	2	1990468	2026280	rs57216949	1990652	0.86	G	0	0.0824091	4.81e-17	0.132162	2.74769e-06	0.00714362	0.000566146
ENST00000450235	cg18641463	9	2086817	2124166	rs1860832	2122214	0.86	G	0	0.070738	6.14e-13	0.155993	2.35143e-08	0.0084557	0.000469898
ENST00000450235	cg19601293	19	1970635	2008772	rs4721264	1973362	0.84	G	1	0.0809346	1.97e-16	0.13315	2.71772e-06	-0.00936546	1.18187e-12
ENST00000450235	cg27212520	13	1852928	1892516	rs6949794	1869091	0.83	G	1	0.0681258	1.4e-11	0.177664	3.55056e-10	0.0175689	8.08411e-17
ENST00000450235	cg10718697	3	1943143	1953358	rs11765639	1947103	0.82	G	0	0.0801042	2.08e-15	0.14356	6.3329e-07	-0.00648857	0.000859549
ENST00000450235	cg20339864	6	2098267	2122919	rs3778965	2098661	0.82	G	0	0.0704585	5.07e-13	0.140923	4.88704e-07	0.00647725	0.000860933
ENST00000450235	cg00106254	4	1884071	1921252	rs34145223	1886601	0.8	G	0	0.0694328	1.27e-12	0.127958	3.6445e-06	0.0145049	1.39157e-10
ENST00000450235	cg13936061	14	2119801	2150466	rs3800916	2126437	0.78	C	0	0.0705517	6.71e-13	0.15685	2.06843e-08	0.00696488	0.000290496
ENST00000450235	cg27286614	15	1992175	2030511	rs55689856	1997580	0.77	G	0	0.0824091	2.87e-17	0.127346	4.34572e-06	0.242122	1.36008e-83
ENST00000450235	cg02951883	15	1992175	2028996	rs55689856	1997580	0.74	G	0	0.0824091	2.87e-17	0.127346	4.34572e-06	0.0146253	1.00508e-21
ENST00000450235	cg05030518	17	2092193	2132070	rs4721411	2113436	0.74	C	0	0.0735292	6.26e-14	0.152349	3.37218e-08	0.0241457	1.2604e-19
ENST00000450235	cg05434287	27	1973361	2010220	rs4721282	1985405	0.61	A	0	0.0816721	8.91e-17	0.166814	2.22024e-09	-0.015149	2.15897e-13
ENST00000450235	cg11496291	20	1973361	2003555	rs79950306	1982428	0.6	C	0	0.0813956	1.93e-16	0.141981	4.63297e-07	-0.0102144	1.45966e-10
ENST00000450235	cg15574437	20	1963097	1999960	rs12668156	1980240	0.59	G	0	0.0813035	2.11e-16	0.140737	5.9603e-07	0.305389	9.68723e-140
ENST00000450235	cg21782813	27	1973361	2010220	rs11773316	1987719	0.55	C	0	0.0789036	9.38e-16	0.150342	9.68346e-08	-0.0497728	1.48177e-49
ENST00000450235	cg05342467	20	1970635	2008772	rs11765550	1987689	0.49	G	0	0.082317	5.86e-17	0.13377	2.21249e-06	-0.016781	5.04277e-13
ENST00000450235	cg22340370	20	1963407	1999960	rs60755037	1990469	0.48	G	0	0.0820407	6.58e-17	0.132836	2.34204e-06	-0.0109621	1.19925e-13
ENST00000450235	cg23048001	21	1973361	2005717	rs11765550	1987689	0.48	G	0	0.082317	5.86e-17	0.13377	2.21249e-06	-0.0214071	1.25223e-24
ENST00000450235	cg24655669	17	2092193	2132070	rs4721411	2113436	0.43	C	0	0.0735292	6.26e-14	0.152349	3.37218e-08	0.0469806	1.9104e-34
ENST00000450235	cg09831614	9	1837131	1876762	rs6949794	1869091	0.41	G	0	0.0681258	1.4e-11	0.177664	3.55056e-10	-0.00777415	9.93562e-06
ENST00000450235	cg13504346	14	2123601	2160065	rs2398705	2125360	0.39	G	0	0.0717624	2.67e-13	0.141885	4.23254e-07	0.0201542	1.94779e-08
ENST00000450235	cg02272667	4	1866458	1902864	rs6978209	1891908	0.37	G	0	0.0556239	1.15e-08	0.149997	4.40126e-08	-0.00673812	1.29704e-05
ENST00000450235	cg17667912	4	1887847	1927206	rs6978209	1891908	0.21	G	0	0.0556239	1.15e-08	0.149997	4.40126e-08	0.0182389	5.96155e-19
ENST00000450235	cg17329602	4	1889574	1929216	rs6978209	1891908	0.18	G	0	0.0556239	1.15e-08	0.149997	4.40126e-08	-0.092008	1.94602e-20
ENST00000450235	cg23393892	14	2125359	2164058	rs3778987	2128860	0.14	C	0	0.0699924	5.6e-12	0.149154	5.07333e-07	0.0151456	8.50443e-14
ENST00000450235	cg08551333	9	1834627	1874234	rs71523265	1870229	0.08	G	0	0.070738	8.98e-13	0.127607	3.85893e-06	-0.0102671	1.41454e-09
ENST00000450235	cg02568153	14	2125359	2164058	rs3779000	2141993	0.054	G	0	0.0656005	4.81e-11	0.137547	1.6696e-06	0.0214779	3.60132e-16
ENST00000450235	cg14004847	8	1870991	1910657	rs6978209	1891908	0.05	G	0	0.0556239	1.15e-08	0.149997	4.40126e-08	0.0296456	2.17644e-13
ENST00000450235	cg04267008	4	1885483	1921252	rs10257349	1897864	0.022	A	0	0.0537303	4.49e-08	0.138632	4.03093e-07	0.0614021	1.08404e-36
ENST00000450235	cg21178979	7	1830431	1869844	rs4601204	1851289	0.018	C	0	0.0639133	2.56e-10	0.133628	3.00541e-06	-0.0336871	3.07443e-20
ENST00000450235	cg26580761	9	1834627	1874234	rs10950407	1856030	0.016	T	0	0.0638195	3.34e-10	0.136222	2.025e-06	-0.0353835	1.07612e-27
ENST00000450235	cg01886004	13	1865072	1903868	rs12669518	1881793	0.0012	G	0	0.0683126	3.99e-12	0.144849	1.64453e-07	-0.0121214	2.82888e-12
